# Supplementary material for: Bidirectional two-sample Mendelian randomization study of causality between rheumatoid arthritis and myocardial infarction
Source: Front Immunol. 2022 Dec 2;13:1017444. doi: 10.3389/fimmu.2022.1017444 (PMC9755576; doi:10.3389/fimmu.2022.1017444)
Supplement: Supplementary file 1 [file DataSheet_1.zip]

Archive with 5 entries (4 files):
- Supplementary Material/Supplementary Table 1.xlsx
- Supplementary Material/Supplementary Table 2.xlsx
- Supplementary Material/Supplementary Table 3.xlsx
- Supplementary Material/Supplementary Table 4.xlsx
- Supplementary Material/
