# Supplementary material for: Bidirectional two-sample Mendelian randomization study of causality between rheumatoid arthritis and myocardial infarction
Source: Front Immunol. 2022 Dec 2;13:1017444. doi: 10.3389/fimmu.2022.1017444 (PMC9755576; doi:10.3389/fimmu.2022.1017444)
Supplement: Supplementary file 1 [file DataSheet_1.zip › Supplementary Material/Supplementary Table 1.xlsx]

## Sheet: Supplementary Table 1
Supplementary Table 1: Descriptive details about exposure dataset and outcome dataset
Exposure or outcome	GWAS ID	Cases	Controls	Sample size	Participants	References
Rheumatoid arthritis	ebi-a-GCST005569	13838	33742	47580	European	Eyre et al. (2012)
Myocardial infarction	ebi-a-GCST011365	14825	44000	58825	European	Hartiala et al. (2021)
