# Supplementary material for: Bidirectional two-sample Mendelian randomization study of causality between rheumatoid arthritis and myocardial infarction
Source: Front Immunol. 2022 Dec 2;13:1017444. doi: 10.3389/fimmu.2022.1017444 (PMC9755576; doi:10.3389/fimmu.2022.1017444)
Supplement: Supplementary file 1 [file DataSheet_1.zip › Supplementary Material/Supplementary Table 2.xlsx]

## Sheet: Supplementary Table 2
Supplementary Table 2: Summary statistics for the instrumental variables associated with Rheumatoid arthritis (RA) and Myocardial infarction(MI)
SNPs	Gene	Chromosome	Position	Effect allele	Other allele	EAF	Rheumatoid arthritis							Myocardial infarction
							Beta	SE	P value	Samples size	R2	F-statistic		Beta	SE	P value
rs10209110	AFF3	2	100672692	C	T	0.5239	-0.1058	0.0185271	1.126e-08	47580	0.00558403	267.169		-0.023866	0.007419	0.001302
rs11758312	HLA-DQA2	6	32716372	A	C	0.532	0.143754	0.0216217	2.95869e-11	47580	0.0102903	494.682		0.021461	0.007936	0.00685899
rs13426947	STAT4	2	191933254	A	G	0.191	0.142627	0.0231466	7.18704e-10	47580	0.00628659	300.996		0.011721	0.009243	0.204748
rs17630466	RP11-263J14.1	4	26086569	A	G	0.698	0.126721	0.0200178	2.44501e-10	47580	0.00677001	324.299		-0.006316	0.008422	0.4533
rs2228145	IL6R	1	154426970	A	C	0.64	-0.108699	0.0191238	1.31601e-08	47580	0.00544457	260.46		-0.034582	0.007595	5.35994e-06
rs2240339	PADI4	1	17674108	T	C	0.347	-0.112497	0.0198103	1.357e-08	47580	0.00573528	274.447		-0.000538	0.007753	0.944684
rs2812378	CCL21	9	34710260	G	A	0.316	-0.110378	0.0194151	1.30701e-08	47580	0.0052667	251.906		-0.002743	0.007956	0.73022
rs3129294	HLA-DPB2	6	33084671	C	A	0.372	-0.176976	0.0199396	6.95665e-19	47580	0.0146339	706.594		-0.004116	0.008191	0.615351
rs3129886	HLA-DRA	6	32410576	C	T	0.733	0.441144	0.0234085	3.1989e-79	47580	0.0761739	3923.03		0.00737	0.0092	0.423098
rs660895	TBC1D22B	6	32577380	A	G	0.782	0.817575	0.0212537	1e-200	47580	0.227902	14043.7		0.023266	0.009767	0.0172302
rs6679677	PHTF1	1	114303808	A	C	0.092	0.465619	0.0281068	1.22603e-61	47580	0.0362214	1788.11		0.067675	0.013374	4.27002e-07
rs6920220	RP11-95M15.1	6	138006504	A	G	0.169	0.140544	0.0220483	1.837e-10	47580	0.00554808	265.439		0.002451	0.009535	0.797114
rs71624119	ANKRD55	5	55440730	A	G	0.245	-0.206532	0.022567	5.59114e-20	47580	0.0157804	762.837		0.0186	0.009351	0.04671
rs8026898	PCAT29	15	69991417	A	G	0.285	0.124604	0.0208344	2.22198e-09	47580	0.00632769	302.976		0.001274	0.008419	0.879733
rs9262218	LINC00243	6	30797215	C	T	0.969	-0.447225	0.0694805	1.22101e-10	47580	0.0120162	578.661		0.003834	0.022588	0.865209
SNP: single nucleotide polymorphism, SE: standard error, EAF: effect allele frequency, F statistic=R2 (n-2)/ (1-R2), R2=2×MAF×(1-MAF)×β2 (He et al.,2022), Rheumatoid arthritis (exposure), Myocardial infarction(outcome). Reference: He B, Lyu Q, Yin L, Zhang M, Quan Z, Ou Y. Depression and Osteoporosis: A Mendelian Randomization Study. Calcif Tissue Int. (2021) 109(6):675-684. doi: 10.1007/s00223-0…
