# Supplementary material for: Bidirectional two-sample Mendelian randomization study of causality between rheumatoid arthritis and myocardial infarction
Source: Front Immunol. 2022 Dec 2;13:1017444. doi: 10.3389/fimmu.2022.1017444 (PMC9755576; doi:10.3389/fimmu.2022.1017444)
Supplement: Supplementary file 1 [file DataSheet_1.zip › Supplementary Material/Supplementary Table 3.xlsx]

## Sheet: Supplementary Table 3
	Supplementary Table 3: MR-PRESSO test of causal association between RA and the risk of MI
Result one	Main MR results	P value
	Causal estimate of raw	0.0311406
	Causal estimate of outlier-corrected	0.0191677
Result two	Outlier SNPs	RSSobs	P value
	rs2228145	0.000940918	<0.015
	rs6679677	0.00288157	<0.015
	rs71624119	0.000776209	0.03
MR-PRESSO test of causal association between MI and the risk of RA
Result one	Main MR results	P value
	Causal estimate of raw	0.923
	Causal estimate of outlier-corrected	NA
Result two	Outlier SNPs	RSSobs	P value
	NA	18.31	0.115
