# Supplementary material for: Bidirectional two-sample Mendelian randomization study of causality between rheumatoid arthritis and myocardial infarction
Source: Front Immunol. 2022 Dec 2;13:1017444. doi: 10.3389/fimmu.2022.1017444 (PMC9755576; doi:10.3389/fimmu.2022.1017444)
Supplement: Supplementary file 1 [file DataSheet_1.zip › Supplementary Material/Supplementary Table 4.xlsx]

## Sheet: Supplementary Table 4
Supplementary Table 4: Summary statistics for the instrumental variables associated with Myocardial infarction (MI) and Rheumatoid arthritis (RA)
SNPs	Gene	Chromosome	Position	Effect allele	Other allele	EAF	Myocardial infarction							Rheumatoid arthritis
							Beta	SE	P value	Samples size	R2	F-statistic		Beta	SE	P value
rs10455872	LPA	6	161010118	G	A	0.064671	0.311782	0.016179	1.07994e-82	58825	0.01176	699.988		0.0216636	0.0389828	0.5784
rs10774625	ATXN2	12	111910219	G	A	0.534759	-0.079341	0.007973	2.67979e-23	58825	0.00313229	184.829		0.0332413	0.0185935	0.0738108
rs12740374	CELSR2	1	109817590	T	G	0.211569	-0.105831	0.009013	8.39073e-32	58825	0.00373656	220.62		-0.0278852	0.0222691	0.2105
rs13402621	THADA	2	43458611	C	T	0.221026	0.054822	0.008998	1.13999e-09	58825	0.00103492	60.9401		0.0215658	0.022658	0.3412
rs17115100	CYP17A1	10	104591393	T	G	0.106064	-0.071374	0.011688	1.05e-09	58825	0.000966016	56.8789		-0.0575232	0.0324342	0.0761395
rs2681472	ATP2B1	12	90008959	G	A	0.184495	0.066601	0.009375	1.26009e-12	58825	0.00133476	78.6194		-0.00120072	0.0250044	0.9617
rs7173743	MORF4L1	15	79141784	C	T	0.445573	-0.06362	0.007483	1.97015e-17	58825	0.00199977	117.868		0.0194104	0.0227286	0.3931
rs72743461	SMAD3	15	67441750	A	C	0.214912	-0.060687	0.009213	4.6505e-11	58825	0.0012428	73.196		0.0500275	0.0223458	0.0251698
rs748431	FGD5	3	14928077	T	G	0.601769	-0.041847	0.007605	3.83999e-08	58825	0.000839312	49.4123		-0.0110388	0.0191541	0.5644
SNP: single nucleotide polymorphism, SE: standard error, EAF: effect allele frequency. Myocardial infarction (exposure), Rheumatoid arthritis (outcome).
